# Supplementary material for: Classifying short genomic fragments from novel lineages using composition and homology
Source: BMC Bioinformatics. 2011 Aug 9;12:328. doi: 10.1186/1471-2105-12-328 (PMC3173459; doi:10.1186/1471-2105-12-328)
Supplement: Additional file 5 — Genus-level confusion matrix. Confusion matrix for NB, Phymm, and BLASTN at the genus level for 200 bp query fragments with species-level lineages excluded from the training set (Additional file 5, Table S8). [file 1471-2105-12-328-S5.TXT]

Table S8. Confusion matrix of genus-level classifications on 200 bp query fragments with species-level lineages excluded from the training set. Results are reported for the NB, Phymm, and BLASTN classifiers.
rows = actual; columns = predicted
Results are given for NB, Phymm, and BLASTN, respectively.
	Acidovorax	Anaeromyxobacter	Anaplasma	Arthrobacter	Bacillus	Bacteroides	Bartonella	Bifidobacterium	Bordetella	Borrelia	Bradyrhizobium	Brucella	Burkholderia	Campylobacter	Candidatus_Phytoplasma	Chlamydophila	Chlorobium	Chloroflexus	Clostridium	Corynebacterium	Cupriavidus	Deinococcus	Desulfovibrio	Ehrlichia	Erwinia	Francisella	Frankia	Geobacillus	Geobacter	Haemophilus	Helicobacter	Lactobacillus	Leptospira	Listeria	Methanocaldococcus	Methanococcus	Methanosarcina	Methylobacterium	Mycobacterium	Mycoplasma	Pectobacterium	Pseudomonas	Psychrobacter	Pyrobaculum	Pyrococcus	Rhizobium	Rhodococcus	Rickettsia	Shewanella
Acidovorax	143 136 208	7 6 2	0 1 0	8 5 0	1 1 1	0 0 0	0 0 0	0 3 0	23 29 11	0 0 0	4 5 1	0 0 0	4 8 13	0 0 0	0 0 0	0 0 0	0 0 0	1 0 0	0 1 0	3 2 0	19 22 12	7 4 2	11 9 1	0 0 0	0 0 0	0 0 0	4 4 1	1 1 0	2 2 0	1 0 0	1 0 0	0 0 0	0 0 0	0 0 0	0 0 0	0 0 0	1 0 0	7 7 4	11 9 3	0 0 1	0 0 0	17 26 11	0 0 0	1 0 0	0 0 0	1 1 2	2 1 2	0 0 0	2 2 0
Anaeromyxobacter	1 0 1	256 248 253	0 0 0	3 0 0	0 0 0	0 0 0	0 0 0	0 0 0	0 0 2	0 0 0	2 2 1	0 0 0	1 2 4	0 0 0	0 0 0	0 0 0	0 0 1	0 0 0	0 0 0	0 4 0	0 0 1	1 1 0	0 0 1	0 0 0	0 0 0	0 0 0	8 11 1	0 0 0	0 1 1	0 0 0	0 0 0	0 0 0	0 0 0	0 0 0	0 0 0	0 0 0	0 0 0	11 15 9	1 3 2	0 0 0	0 0 0	0 0 3	0 0 0	0 0 0	0 0 0	0 0 1	8 5 3	0 0 0	0 0 0
Anaplasma	0 0 0	0 0 0	121 100 207	0 0 0	4 10 1	5 2 1	2 6 1	0 1 1	0 0 1	0 0 2	0 0 0	0 0 0	0 0 2	1 0 1	0 0 0	12 18 1	2 6 0	0 0 0	8 1 3	9 11 0	0 0 0	0 1 0	3 4 0	3 1 11	1 0 0	3 2 1	0 0 0	4 3 1	3 1 3	3 0 0	3 1 1	6 3 1	1 1 0	1 1 1	0 1 2	0 0 0	5 5 3	0 0 0	1 3 1	1 1 0	4 2 0	2 0 1	4 3 0	4 2 0	9 8 0	1 2 0	0 0 2	2 0 1	25 14 7
Arthrobacter	5 9 0	0 1 1	0 0 0	138 109 185	0 0 2	0 0 2	0 0 0	5 13 1	2 3 2	0 0 0	0 1 0	0 0 0	1 2 8	0 0 0	0 0 0	0 0 0	1 0 0	1 0 0	0 0 0	18 38 3	4 5 4	14 11 1	16 9 3	0 0 0	0 0 0	0 0 0	4 8 6	0 1 1	11 17 0	0 0 0	0 0 0	1 4 0	0 0 0	0 0 0	0 0 0	0 0 0	0 0 0	5 3 8	12 18 5	0 0 0	0 0 1	12 17 6	0 0 0	0 0 0	0 0 0	6 3 1	15 7 6	0 0 0	2 2 0
Bacillus	0 0 1	0 0 0	1 6 0	0 0 0	646 634 937	19 13 0	16 23 1	0 0 0	0 0 1	7 15 1	0 0 2	5 2 0	1 0 5	11 7 7	2 5 0	3 10 2	18 22 4	0 0 1	98 42 42	1 2 1	0 0 0	0 0 0	11 12 1	10 4 2	2 0 2	2 3 2	0 0 2	74 87 42	5 7 2	5 11 4	6 2 4	39 64 5	23 7 1	41 49 15	6 3 5	14 9 3	12 8 1	0 0 0	0 0 1	21 18 11	1 2 1	0 1 5	2 1 2	1 0 1	2 4 0	2 3 1	0 0 1	4 7 6	23 24 16
Bacteroides	0 0 0	0 0 0	2 4 0	0 1 0	26 26 9	122 99 166	5 3 1	2 4 1	0 0 1	1 6 2	0 0 1	0 0 0	0 0 2	1 1 4	0 0 1	0 3 1	15 11 1	3 2 0	33 13 9	3 2 0	0 0 1	0 0 0	5 5 3	2 3 2	1 2 0	2 1 0	0 0 0	10 7 1	5 7 3	1 1 1	2 0 0	4 7 2	4 2 2	3 4 1	2 1 2	3 2 2	5 8 1	0 0 1	0 0 2	1 2 2	1 1 0	0 1 3	0 0 2	0 0 0	0 2 1	0 0 0	0 0 0	1 2 0	5 4 5
Bartonella	0 0 0	0 0 0	1 8 0	0 0 0	48 33 3	3 4 0	185 207 462	0 0 0	0 0 0	9 8 0	0 0 0	1 0 1	0 0 0	20 8 2	0 4 0	1 11 0	5 6 0	0 0 0	33 11 5	1 1 0	0 0 0	0 0 0	1 2 0	4 3 1	0 0 0	4 6 0	0 0 0	2 1 1	2 1 0	12 13 1	18 7 1	18 13 1	9 4 0	8 3 0	5 2 0	6 5 0	1 0 1	0 0 0	1 0 0	6 13 0	1 0 0	0 0 0	3 3 0	1 0 0	1 0 0	0 0 0	0 0 0	5 6 0	11 8 2
Bifidobacterium	2 3 0	1 0 2	0 1 0	13 10 1	9 6 1	0 0 0	0 0 0	121 149 260	3 6 3	0 0 1	17 8 6	3 6 1	37 32 14	1 0 0	0 0 0	0 1 0	1 2 1	8 5 0	0 1 0	13 20 1	15 15 1	3 3 0	13 10 2	0 0 1	0 1 0	0 0 0	1 0 5	5 5 1	7 5 1	0 0 0	0 0 0	4 7 3	1 1 1	0 0 1	0 0 0	0 0 0	0 0 0	5 4 5	31 31 7	1 0 0	4 3 1	21 17 9	0 0 0	1 1 0	0 0 0	14 9 7	17 11 4	0 0 0	3 1 2
Bordetella	23 25 2	0 0 0	0 1 0	2 3 0	1 2 1	0 0 0	0 0 0	8 11 0	261 259 386	0 0 0	10 7 4	4 8 0	26 19 30	0 0 0	0 0 0	0 0 0	2 2 1	0 1 0	0 0 0	6 4 0	35 28 18	5 3 0	14 11 1	0 0 0	2 2 1	0 0 0	2 2 0	2 2 1	8 7 1	1 0 0	0 0 0	1 1 0	0 0 0	1 1 0	0 0 0	0 0 0	0 0 0	2 4 5	11 12 9	0 0 0	1 0 0	46 46 6	1 1 0	0 0 0	0 0 0	5 6 2	3 0 0	0 0 0	3 4 1
Borrelia	0 0 0	0 0 0	0 0 0	0 0 0	1 0 3	0 1 0	1 2 0	0 0 0	0 0 0	358 451 677	0 0 0	0 0 0	0 0 0	18 12 2	9 29 0	1 3 0	0 0 0	0 0 0	200 51 8	0 0 0	0 0 0	0 0 0	0 0 0	16 9 0	0 0 0	4 10 0	0 0 0	0 0 0	0 0 0	0 0 0	3 1 0	2 7 0	3 1 0	2 3 0	17 7 0	7 9 1	0 1 0	0 0 0	0 0 0	33 55 1	0 0 0	0 0 0	1 0 0	0 0 0	0 3 0	0 0 0	0 0 0	2 11 0	0 2 0
Bradyrhizobium	1 2 1	1 0 0	0 0 0	4 5 0	0 0 0	0 0 0	0 0 0	3 8 2	5 9 1	0 0 0	124 100 206	0 2 0	47 35 9	0 0 0	0 0 0	0 0 0	0 1 0	2 0 0	0 0 0	2 8 0	14 15 5	2 0 1	0 2 1	0 0 0	1 1 1	0 0 0	2 2 2	8 6 0	6 5 0	0 0 0	0 0 1	1 1 0	0 0 1	0 0 0	0 0 0	0 0 0	0 0 0	21 33 18	9 17 4	0 0 0	0 0 0	8 10 6	0 0 0	0 0 0	0 0 0	26 27 5	7 5 0	0 0 0	0 1 1
Brucella	0 0 0	0 0 0	0 1 0	1 0 0	8 3 0	3 2 0	2 1 0	0 5 0	3 0 0	0 0 0	5 2 0	489 525 598	4 1 0	0 0 0	0 0 0	2 1 0	2 2 0	1 0 0	1 1 0	1 4 0	3 1 0	1 0 0	7 1 0	0 0 0	0 2 0	0 0 0	0 0 0	10 4 0	5 3 0	1 1 0	1 1 0	2 8 0	1 0 0	0 1 0	0 0 0	1 0 0	0 0 0	1 2 0	2 1 0	1 0 0	1 3 0	5 2 0	0 0 0	0 0 0	0 0 0	21 8 1	1 0 0	1 0 0	7 6 0
Burkholderia	12 8 6	8 7 4	0 1 0	5 3 0	3 3 2	0 1 0	2 1 0	15 30 3	10 21 6	0 0 0	21 17 7	4 11 0	891 868 1044	1 0 0	0 0 0	0 0 0	8 6 0	2 4 0	0 0 1	7 12 0	34 38 19	4 4 0	6 7 1	0 0 0	2 3 0	0 0 0	4 5 3	12 9 1	5 3 0	1 2 0	0 0 0	0 5 2	2 2 1	0 2 0	0 0 0	1 0 0	0 0 1	19 13 9	28 36 5	1 0 0	6 3 1	21 21 13	0 0 0	0 0 0	0 0 0	14 16 11	24 8 5	0 0 0	9 5 1
Campylobacter	0 0 0	0 0 0	0 2 0	0 0 0	12 17 7	1 1 1	0 5 0	0 0 0	0 0 0	11 23 6	0 0 1	1 0 1	0 0 1	371 318 379	4 7 4	0 5 0	1 1 4	2 1 0	80 39 24	1 1 0	0 0 0	0 0 0	0 2 1	2 1 2	1 2 0	11 13 2	0 0 0	9 5 1	0 0 0	1 1 0	7 6 13	1 3 2	7 2 6	3 7 3	3 2 4	2 11 7	2 0 1	0 0 0	1 0 0	19 41 11	0 1 0	0 1 0	1 0 0	3 3 0	0 0 1	2 2 2	0 0 1	10 26 3	13 12 6
Candidatus_Phytoplasma	0 0 0	0 0 0	0 0 0	0 0 0	6 8 7	0 0 2	0 2 1	0 0 0	0 0 0	14 21 3	0 0 0	0 0 0	0 0 0	12 14 2	167 182 293	0 2 0	0 0 0	0 0 0	73 15 23	0 0 0	0 0 0	0 0 0	0 0 0	5 2 3	0 0 0	1 4 0	0 0 0	0 0 0	0 0 0	1 1 2	0 1 0	7 8 3	7 2 1	3 6 0	3 0 1	3 7 1	0 0 0	0 0 0	0 0 0	87 90 10	0 0 0	0 0 0	0 0 0	0 0 0	0 0 0	0 0 0	0 0 0	2 4 5	0 0 1
Chlamydophila	0 0 0	0 0 0	9 15 0	0 0 0	24 17 1	4 1 0	8 11 1	0 0 0	0 0 0	8 2 2	0 0 0	0 0 0	0 0 0	6 2 2	3 0 0	146 177 345	1 1 0	0 0 0	25 6 3	1 1 0	0 0 0	0 0 0	0 1 0	3 2 0	0 0 0	4 4 0	0 0 1	0 0 0	0 1 0	2 2 2	3 1 3	4 12 1	15 6 1	3 7 0	5 2 0	2 3 2	18 1 0	0 0 0	0 0 0	8 4 3	0 1 0	0 0 0	1 1 0	2 1 0	12 14 0	0 0 0	0 0 0	2 5 2	9 5 0
Chlorobium	0 0 1	0 0 0	0 4 1	2 2 3	24 15 8	9 6 2	6 10 1	1 5 0	0 0 0	1 0 3	0 0 1	3 5 0	3 1 7	1 0 1	0 0 0	0 4 0	105 118 242	7 2 1	4 3 6	4 8 0	0 0 5	2 1 1	15 18 5	0 0 0	2 6 0	0 2 1	0 0 1	22 12 3	58 44 5	5 7 1	3 3 1	8 7 3	1 0 2	3 2 2	1 0 0	1 0 3	6 5 1	0 0 4	0 1 1	1 1 0	2 1 1	9 4 3	5 4 0	1 1 1	0 0 0	9 6 2	0 0 0	0 0 2	26 21 9
Chloroflexus	0 0 0	0 0 0	0 1 0	2 0 1	1 3 0	1 0 0	0 0 0	2 5 0	3 2 0	1 1 0	0 1 0	1 1 0	6 3 0	0 0 0	0 0 0	0 0 0	1 0 1	206 213 274	0 0 0	2 4 0	1 1 0	1 1 0	5 1 0	0 0 0	2 1 1	0 0 0	2 0 0	4 4 0	3 5 0	1 1 0	0 0 0	4 2 0	0 0 0	1 1 0	0 0 0	0 0 1	0 0 0	0 0 0	12 13 1	0 0 0	3 3 0	14 11 2	0 0 0	0 0 0	0 0 0	1 1 0	3 1 1	0 0 1	5 3 0
Clostridium	0 0 1	0 0 0	9 10 0	0 0 1	44 51 40	33 18 4	2 4 3	0 0 0	0 0 0	7 40 10	0 0 0	0 1 1	0 0 1	11 11 12	2 5 3	4 7 1	4 5 2	1 0 0	726 519 610	0 0 1	0 0 0	0 0 2	10 9 0	26 33 4	0 0 1	14 24 4	0 0 0	1 1 5	2 2 2	0 2 2	6 1 7	16 15 8	7 4 0	2 4 12	10 26 9	8 15 15	29 17 7	0 0 0	0 0 3	16 46 25	0 0 1	0 1 1	0 1 1	0 0 0	3 4 1	0 0 2	0 0 0	9 33 8	5 3 12
Corynebacterium	18 11 3	2 1 5	7 18 0	63 45 10	3 6 3	2 0 0	2 2 0	27 28 5	6 7 4	0 0 1	7 4 4	3 5 3	8 4 20	0 0 1	0 0 0	4 5 0	3 5 1	5 4 0	0 0 0	179 218 368	14 11 10	11 16 0	21 12 2	0 0 0	2 4 2	0 0 1	14 14 4	8 5 0	37 25 4	0 1 0	1 1 0	9 7 6	2 0 0	1 1 1	0 0 1	0 0 0	3 0 4	8 5 7	71 84 35	2 0 2	5 5 0	39 40 27	0 0 0	3 3 0	2 0 0	5 4 3	25 13 17	0 0 1	16 18 8
Cupriavidus	21 16 9	1 2 1	5 6 0	7 6 0	1 0 1	0 0 0	0 0 0	1 10 1	42 47 6	0 0 0	14 8 0	2 3 0	36 28 36	0 0 0	0 0 0	0 1 0	2 2 0	3 3 0	0 0 1	5 9 0	139 124 287	6 4 0	8 9 1	0 0 0	0 2 0	0 0 0	0 0 3	2 1 1	7 3 0	0 0 0	0 0 0	1 0 1	0 0 0	0 0 0	0 0 0	0 0 0	0 0 0	6 9 5	14 13 1	0 0 0	2 0 1	36 40 10	0 0 0	0 0 0	0 0 0	7 9 3	4 2 1	0 0 0	2 5 1
Deinococcus	25 16 3	4 4 3	0 1 1	21 19 0	1 1 0	0 0 0	0 0 0	2 2 0	5 15 2	0 0 0	0 2 3	1 1 0	11 10 17	0 0 0	0 0 1	0 1 0	1 2 0	1 1 0	0 0 0	8 10 1	11 12 3	72 61 188	25 25 3	0 0 0	1 1 1	0 0 0	4 5 3	0 0 1	15 9 3	0 0 0	0 0 0	2 1 1	0 0 0	0 0 0	0 0 0	0 0 1	0 0 0	9 14 5	14 18 5	0 0 0	0 0 1	36 39 16	0 0 1	1 1 0	0 0 0	1 4 2	3 0 4	0 0 0	3 2 1
Desulfovibrio	22 16 5	0 1 7	2 3 0	32 21 0	10 8 2	8 7 1	2 2 1	10 18 0	18 18 3	0 0 0	0 2 3	12 11 0	4 2 14	1 0 0	0 0 0	0 0 0	19 24 2	2 1 1	1 0 4	6 13 0	12 8 6	16 17 3	48 39 143	0 0 0	8 5 4	0 0 0	1 3 4	6 6 6	32 32 14	1 2 0	2 1 0	8 6 0	3 1 2	2 3 1	0 0 0	1 1 0	7 3 2	8 10 11	12 8 4	2 2 4	3 5 1	22 35 23	0 0 1	1 2 0	2 1 0	9 5 8	5 1 3	0 0 0	11 11 4
Ehrlichia	0 0 0	0 0 0	0 1 0	0 0 0	2 5 4	1 1 1	1 3 0	0 0 0	0 0 0	3 13 2	0 0 0	0 0 0	0 0 0	3 1 6	0 7 0	0 2 0	0 0 0	0 0 0	146 51 20	0 0 0	0 0 0	0 0 0	0 0 0	98 123 205	0 0 0	8 12 1	0 0 0	0 0 0	0 0 0	0 0 1	1 0 2	3 4 2	0 0 0	0 0 2	3 2 1	2 1 2	1 1 3	0 0 0	0 0 0	8 16 6	0 0 0	0 0 0	0 0 0	0 0 1	0 0 0	0 0 0	0 0 0	4 22 4	0 1 2
Erwinia	0 0 0	1 0 0	0 4 0	1 0 0	7 6 0	3 2 0	0 1 0	1 4 0	2 5 1	2 0 0	0 0 0	1 4 0	0 0 2	1 0 0	0 0 0	2 1 0	1 2 0	7 5 0	3 4 2	2 2 0	6 3 0	4 4 0	5 2 0	3 0 0	138 123 252	0 0 0	0 1 0	2 1 0	10 5 2	0 0 0	0 0 1	6 5 1	1 1 0	0 0 0	1 0 0	0 2 1	5 2 0	0 0 1	1 2 1	2 1 1	17 23 5	20 11 4	2 0 0	0 0 0	0 0 0	1 0 0	0 0 1	0 3 1	13 13 2
Francisella	0 0 0	0 0 0	1 2 0	0 0 0	3 2 0	0 0 1	0 2 3	0 0 0	0 0 0	5 13 0	0 0 0	0 0 0	0 0 1	3 3 0	2 4 0	1 3 0	0 0 0	0 0 0	55 21 6	0 0 0	0 0 0	0 0 0	0 0 0	7 7 0	0 0 0	194 178 270	0 0 0	0 0 0	0 0 0	0 0 0	1 1 0	3 13 0	0 0 1	0 0 0	0 0 1	0 1 0	0 0 0	0 0 0	0 0 0	9 11 2	0 0 1	0 0 0	0 0 1	0 0 0	0 0 0	0 0 0	0 0 0	0 10 0	2 0 0
Frankia	0 1 1	23 28 2	0 0 0	7 1 2	0 0 0	0 0 0	0 0 0	0 3 0	0 1 1	0 0 0	3 2 4	0 0 0	2 5 14	0 0 0	0 0 0	0 0 0	0 0 0	0 0 0	0 0 0	5 11 1	3 1 4	2 5 1	1 2 1	0 0 0	0 1 0	0 0 0	109 82 168	0 0 0	8 9 1	0 0 0	0 0 0	0 0 1	0 0 0	0 0 0	0 0 0	0 0 0	0 0 0	13 14 14	33 55 16	0 0 0	0 0 0	0 3 6	0 0 0	0 0 0	0 0 0	1 2 1	24 17 7	0 0 0	0 0 0
Geobacillus	0 0 0	0 0 1	1 3 0	0 2 1	84 78 46	8 5 4	4 9 2	12 6 1	1 0 2	0 0 3	0 1 0	1 7 1	4 2 9	4 0 0	0 0 0	1 1 0	16 13 3	2 2 1	7 3 9	3 8 0	0 2 4	1 0 1	5 3 0	0 0 0	2 0 1	2 0 0	0 0 0	254 250 333	15 15 1	2 3 0	1 0 0	7 14 2	5 1 1	3 5 1	3 1 1	1 1 1	3 2 1	0 0 0	1 1 1	4 2 0	5 3 1	2 1 5	0 2 0	0 0 0	1 3 0	5 5 0	0 0 1	1 1 1	5 5 3
Geobacter	6 6 3	2 2 5	0 9 0	28 18 1	12 12 6	9 8 1	0 0 1	5 13 2	3 1 2	1 0 1	1 0 5	5 15 1	1 1 14	1 0 0	0 0 0	1 4 0	35 39 2	6 5 0	5 5 4	6 31 4	2 3 3	19 18 1	33 25 10	1 0 0	8 10 0	1 2 0	3 4 4	16 15 2	330 275 473	0 2 1	0 0 0	8 11 2	2 2 1	0 1 0	1 0 4	0 0 0	9 9 0	12 10 4	13 11 13	3 0 1	2 1 0	32 40 19	0 0 0	8 6 0	3 2 1	10 13 7	4 1 2	0 1 2	17 16 9
Haemophilus	0 0 0	0 0 0	0 1 0	0 0 0	12 14 5	3 4 0	4 9 2	0 0 0	0 0 0	4 3 1	0 0 0	0 0 0	0 0 1	16 2 2	0 1 3	0 0 0	3 4 1	0 0 0	20 2 12	0 1 1	0 0 0	0 0 0	0 0 0	1 4 0	0 1 0	2 7 0	0 0 0	1 2 1	1 0 1	75 79 155	7 2 2	22 23 4	1 0 1	11 19 0	1 1 0	1 1 3	0 0 2	0 0 1	0 0 0	7 15 2	2 1 0	0 0 0	5 5 4	0 0 0	0 0 0	0 0 0	0 0 0	6 9 1	35 24 11
Helicobacter	0 0 0	0 0 0	5 10 0	0 0 0	13 9 12	1 0 1	15 24 0	0 0 0	0 0 0	8 5 2	0 0 0	0 0 0	0 0 0	52 49 32	4 2 0	2 11 0	4 2 2	0 0 0	14 3 8	3 3 0	0 0 2	0 0 0	0 2 0	0 0 0	0 0 1	1 0 0	0 0 0	0 1 1	0 0 0	2 8 3	213 194 237	1 3 2	2 3 1	2 4 3	1 1 4	0 1 1	1 1 1	0 0 1	0 0 0	5 6 5	0 1 0	0 0 3	2 1 1	0 0 0	4 0 0	0 0 0	0 0 0	3 3 0	2 7 6
Lactobacillus	0 0 0	0 0 1	1 5 0	4 4 2	59 52 38	8 9 5	10 7 1	2 4 3	0 1 5	12 11 1	0 0 1	3 1 1	1 0 9	8 4 5	2 4 2	3 10 0	11 11 7	5 6 0	98 36 36	17 17 4	1 1 2	3 2 2	18 9 7	6 5 2	4 5 2	10 22 1	0 0 4	11 15 8	38 31 5	24 19 2	4 2 4	492 479 799	5 1 3	26 30 11	7 4 0	13 5 10	5 2 2	0 0 3	12 11 6	55 70 6	8 4 2	9 8 13	14 10 2	3 1 1	3 3 0	2 1 6	0 0 1	12 27 7	72 64 18
Leptospira	0 0 0	0 0 1	1 1 0	0 0 0	26 21 8	6 5 2	5 7 1	0 0 0	0 0 0	4 5 0	0 0 1	0 0 0	0 0 1	10 2 5	4 2 2	2 9 0	3 2 0	0 0 1	8 6 14	1 1 2	0 0 0	0 0 1	1 2 1	3 1 0	0 0 1	1 1 0	0 0 0	7 6 2	0 0 1	2 2 0	3 1 0	4 3 0	146 120 179	6 13 2	0 0 1	10 14 0	7 6 2	0 0 0	0 0 0	10 11 3	0 0 0	0 0 4	0 0 1	1 0 0	2 3 0	0 0 0	0 0 0	1 3 0	0 0 0
Listeria	0 0 0	0 0 0	1 1 0	0 0 0	41 37 6	3 0 0	2 5 1	0 0 0	0 0 0	4 4 0	0 0 0	0 0 0	0 0 0	10 3 1	1 1 0	1 3 0	1 1 0	0 0 0	29 11 2	0 0 0	0 0 0	0 0 0	0 1 0	3 1 0	0 0 0	3 2 0	0 0 0	2 1 0	0 0 0	8 7 0	0 1 0	10 23 0	6 2 1	196 210 372	1 0 0	5 3 1	0 0 0	0 0 1	0 0 0	12 10 2	0 0 0	0 0 0	0 0 0	0 0 0	0 0 0	0 0 0	0 0 0	3 3 0	2 2 0
Methanocaldococcus	0 0 0	0 0 0	0 0 0	0 0 0	6 9 2	0 1 0	0 0 0	0 0 0	0 0 0	3 11 1	0 0 0	0 0 0	0 0 0	3 3 2	4 2 0	0 1 0	0 1 0	0 0 0	85 46 9	0 1 0	0 0 0	0 0 0	1 0 0	6 3 0	0 0 0	0 7 0	0 0 0	0 1 0	0 0 0	1 1 0	0 2 0	2 1 1	4 5 0	0 0 0	237 231 348	10 15 11	0 0 0	0 0 0	0 0 0	9 11 1	0 0 0	0 0 1	0 0 0	0 2 0	6 7 1	0 0 0	0 0 0	0 3 1	0 1 0
Methanococcus	0 0 0	0 0 0	0 0 0	0 0 0	8 15 2	1 1 0	0 0 2	0 0 0	0 0 0	10 12 4	0 0 0	0 0 0	0 0 0	7 1 3	4 8 0	0 1 0	0 0 0	0 0 0	93 48 13	0 1 1	0 0 0	0 0 0	0 0 0	9 6 0	0 0 0	0 2 1	0 0 0	0 0 0	0 0 0	0 1 0	0 0 1	4 4 0	8 6 0	3 1 0	14 17 32	108 117 201	3 1 2	0 0 0	0 0 0	8 14 3	0 0 0	0 0 0	0 0 0	0 0 0	0 1 0	0 0 0	0 0 0	4 15 1	0 0 1
Methanosarcina	0 0 0	0 0 0	2 3 0	0 0 0	12 10 7	8 7 0	1 3 1	0 0 0	0 0 0	5 7 1	1 1 0	0 0 0	0 0 1	2 0 2	2 3 2	2 7 0	5 9 0	0 0 0	36 17 5	5 3 0	0 0 0	0 0 0	10 10 1	3 2 0	2 0 0	0 0 0	0 0 0	3 3 1	4 1 1	0 1 1	1 1 0	3 3 1	12 4 2	0 3 0	6 6 1	4 7 0	114 110 226	0 0 1	0 0 1	11 12 3	0 0 0	0 0 0	0 0 1	0 0 0	0 1 1	0 0 0	0 0 0	1 6 0	5 3 2
Methylobacterium	4 2 1	35 38 7	1 3 0	10 12 1	1 2 2	1 1 0	0 0 0	1 11 1	5 3 1	0 0 0	18 8 9	2 4 0	20 18 20	1 0 0	0 0 0	0 0 0	2 2 0	2 2 0	0 0 0	4 4 0	5 8 4	4 8 2	3 3 3	0 0 0	0 0 1	0 0 0	26 21 5	1 0 0	3 2 1	0 0 0	1 0 0	1 1 0	0 0 0	0 0 0	0 0 0	0 0 0	0 0 0	356 359 472	19 26 10	0 0 0	0 1 0	5 13 7	0 0 0	1 1 0	0 0 0	9 6 4	15 6 2	0 0 0	1 1 3
Mycobacterium	8 4 0	6 3 3	1 5 0	26 23 2	0 0 0	0 0 0	0 0 0	15 29 0	10 15 3	0 0 0	11 7 3	1 2 0	35 27 12	0 0 0	0 0 0	0 0 0	1 5 0	11 9 0	0 0 0	34 52 3	11 12 4	12 8 2	8 2 1	0 0 0	0 1 0	0 0 0	97 48 9	5 3 0	5 3 2	1 0 0	0 0 0	1 2 0	0 0 0	0 0 0	0 0 0	0 0 0	0 0 0	29 20 9	725 818 1148	0 0 0	2 1 0	38 49 13	0 0 0	1 2 0	0 0 0	14 12 3	125 68 25	0 0 0	2 1 1
Mycoplasma	0 0 0	0 0 0	0 1 0	0 0 0	26 14 43	0 0 2	2 6 7	0 0 1	0 0 0	61 92 24	0 0 1	0 0 0	0 0 2	75 35 22	36 104 16	1 3 4	2 0 2	0 0 0	346 110 134	2 1 0	0 0 0	0 0 0	0 0 3	23 14 7	0 1 1	21 32 6	0 0 0	0 0 1	0 0 1	5 6 4	5 2 5	89 105 19	23 6 9	16 20 10	10 7 4	20 31 14	0 2 9	0 0 0	0 0 3	591 686 756	0 0 0	0 1 2	2 1 1	0 0 0	1 0 3	0 0 1	0 0 0	16 42 6	16 16 12
Pectobacterium	0 0 0	0 0 0	2 3 0	0 0 1	7 8 2	2 0 0	4 4 0	2 3 1	2 0 0	2 1 2	0 0 0	1 1 0	4 3 2	1 1 0	1 2 0	1 1 0	2 3 0	7 3 0	6 2 3	4 5 0	0 0 0	0 0 0	1 2 1	0 0 0	30 26 4	0 0 0	0 0 0	1 3 0	1 1 0	2 2 0	0 0 0	4 6 0	0 0 0	0 0 0	0 0 0	0 0 0	0 0 0	0 0 0	4 2 0	3 0 0	124 114 253	12 9 5	2 1 1	0 0 0	0 0 0	1 0 1	0 0 0	0 2 0	17 14 1
Pseudomonas	22 25 4	2 1 9	0 5 0	10 8 1	4 6 1	0 2 2	0 1 0	7 13 3	34 44 7	0 0 0	4 4 5	4 11 0	23 16 18	1 0 0	0 0 0	0 0 0	7 8 0	8 8 0	0 0 1	14 20 0	41 41 17	14 8 2	10 10 4	0 0 0	6 7 0	0 0 0	3 1 1	7 2 0	18 10 3	0 0 0	0 0 1	6 6 1	1 0 0	0 0 0	0 0 1	0 0 0	0 0 1	9 9 7	36 25 2	1 0 0	8 8 1	523 497 737	1 1 1	0 2 0	1 0 0	10 12 9	5 2 1	1 0 0	10 23 1
Psychrobacter	0 0 0	0 0 0	1 4 0	0 0 0	8 5 6	1 1 0	2 3 1	0 0 0	0 0 0	1 0 3	0 0 0	0 0 0	0 0 1	4 0 1	1 0 0	1 1 0	0 0 1	0 0 0	4 1 3	0 0 0	0 0 0	0 0 0	0 0 2	4 1 0	3 2 0	9 7 1	0 0 0	0 1 1	0 0 0	3 8 0	0 0 2	14 18 0	0 0 2	2 3 0	0 0 2	1 0 1	0 0 1	0 0 0	0 0 0	6 3 1	3 0 2	0 0 1	117 113 224	0 0 0	0 1 0	0 0 1	0 0 2	5 5 0	70 58 4
Pyrobaculum	0 0 1	0 0 4	5 11 0	2 2 0	4 5 7	0 0 0	1 0 0	0 0 1	0 1 2	1 1 0	0 0 2	0 0 0	0 0 4	4 0 3	0 0 0	6 10 0	0 1 0	1 0 1	5 1 5	4 5 4	0 0 2	3 0 2	1 1 2	2 0 0	0 0 2	1 3 1	0 1 4	0 1 1	5 2 2	0 0 0	1 0 0	1 2 1	0 0 0	0 2 2	1 0 0	0 1 1	0 2 2	1 1 5	0 0 4	2 0 2	0 0 0	0 1 4	1 0 1	307 301 267	2 6 0	0 0 3	0 0 1	1 1 2	5 12 4
Pyrococcus	0 0 0	0 0 0	0 4 0	0 0 0	1 0 7	1 2 1	0 2 0	0 0 0	0 0 0	3 4 0	0 0 0	0 0 0	0 0 0	2 1 0	1 0 1	7 15 0	0 0 0	0 0 0	12 8 5	1 0 1	0 0 0	0 0 0	1 0 0	0 0 1	0 0 1	1 0 0	0 0 1	0 0 2	0 0 0	0 0 0	2 1 0	3 5 1	3 1 0	0 0 3	13 4 2	1 2 1	5 1 2	0 0 0	0 0 0	3 0 0	0 0 0	0 0 0	0 0 1	1 1 0	140 124 195	0 0 0	0 0 0	1 2 1	3 3 1
Rhizobium	1 0 0	0 0 1	0 2 0	4 3 0	1 1 2	1 1 0	0 0 0	5 15 0	2 4 2	0 0 0	37 22 8	6 16 3	14 16 9	2 0 0	0 0 0	2 0 0	2 2 2	1 1 0	0 0 1	7 13 1	8 5 2	3 2 0	2 2 0	0 0 0	0 0 0	0 0 0	1 1 0	4 5 2	6 6 0	0 0 0	0 0 1	1 3 1	0 0 1	0 1 0	0 0 0	0 0 0	0 0 0	17 8 13	7 11 2	0 0 0	2 2 0	11 9 6	0 0 0	1 1 1	0 0 1	136 137 206	9 3 0	0 0 0	2 0 0
Rhodococcus	1 0 0	2 3 2	0 0 0	6 8 1	0 1 0	0 0 0	0 0 0	7 7 0	1 0 1	0 0 0	5 4 3	0 0 0	6 10 11	0 0 0	0 0 0	0 0 0	1 2 0	2 5 0	0 0 0	11 15 1	3 2 2	1 2 3	2 1 0	0 0 0	0 0 0	0 0 0	29 22 8	1 0 0	2 6 1	0 0 0	0 0 0	0 0 0	0 0 0	0 0 0	0 0 0	0 0 0	0 0 0	6 9 3	51 68 16	0 0 0	0 0 1	5 10 7	0 0 1	0 0 0	0 0 0	5 10 1	135 98 204	0 0 0	0 0 0
Rickettsia	0 0 0	0 0 0	1 0 0	0 0 0	18 20 4	2 4 1	3 6 0	0 0 0	0 0 0	16 27 2	0 0 0	0 0 0	0 0 0	22 9 0	3 9 0	0 2 0	0 0 0	0 0 0	191 57 7	0 0 0	0 0 0	0 0 0	0 0 0	50 26 0	0 0 0	20 23 0	0 0 0	0 0 0	0 0 0	2 2 0	3 2 1	6 11 1	1 0 1	1 5 2	4 1 1	2 4 2	2 3 0	0 0 0	0 0 0	23 34 2	0 0 0	0 0 1	1 1 0	0 0 0	0 1 0	0 0 0	0 0 0	685 793 1064	4 3 1
Shewanella	0 0 3	0 0 0	7 17 1	1 0 0	28 29 9	7 4 0	5 12 1	1 3 2	11 7 4	1 2 0	1 1 3	1 3 0	0 0 7	9 2 3	2 0 2	7 9 0	18 8 1	9 1 1	16 12 15	12 15 0	1 0 5	5 5 0	9 7 3	7 2 1	16 18 8	9 7 4	1 1 1	11 5 3	17 17 2	20 19 2	10 3 0	29 54 6	6 3 1	15 13 3	4 1 0	6 3 2	6 6 4	0 0 2	8 5 0	20 10 6	17 14 6	29 27 9	52 44 3	2 4 0	6 4 0	2 2 3	0 0 1	6 12 0	1003 958 1420
Shigella	0 0 0	0 0 0	0 1 0	0 0 0	3 7 0	3 0 0	3 5 0	1 0 0	0 1 0	2 2 0	0 0 0	0 0 0	1 1 0	1 0 0	0 0 0	0 0 0	2 1 0	8 1 0	5 2 1	1 0 0	1 0 0	1 0 0	4 3 0	1 0 0	20 22 3	1 3 0	0 0 0	8 2 1	7 3 0	1 1 0	3 2 0	6 6 0	1 0 1	2 3 0	1 0 0	0 0 0	2 1 0	0 0 0	1 0 0	1 0 0	20 14 1	14 6 2	2 0 0	0 1 0	0 0 0	0 0 0	0 0 0	0 0 0	18 17 2
Staphylococcus	0 0 0	0 0 0	0 0 0	0 0 0	61 69 17	0 4 1	3 8 3	0 0 0	0 0 0	3 17 0	0 0 0	0 0 0	0 0 1	6 4 2	2 8 5	0 0 0	1 0 1	0 0 0	94 31 19	0 0 0	0 0 0	0 0 0	0 0 0	20 17 2	0 0 0	7 11 2	0 0 0	0 1 0	0 0 1	5 13 1	0 0 0	28 41 6	2 0 0	7 9 5	4 2 1	11 6 8	0 1 0	0 0 0	0 0 0	18 22 5	0 0 0	0 0 2	2 2 0	0 0 0	0 0 0	0 0 1	0 0 0	9 22 2	10 7 3
Streptococcus	0 0 0	0 0 0	4 6 0	0 0 0	51 47 23	14 3 1	14 16 3	0 0 1	0 0 0	10 28 7	0 0 0	0 0 0	0 0 1	19 11 4	3 12 2	5 21 0	4 7 0	0 0 0	129 36 39	4 3 0	0 0 0	0 0 0	6 4 4	1 5 2	0 0 1	18 13 1	0 0 0	3 4 1	4 4 1	6 6 0	10 3 6	59 60 21	20 7 3	20 29 10	15 6 5	7 7 5	10 9 2	0 0 0	0 0 0	37 28 7	0 1 1	0 1 3	14 3 0	0 1 0	9 4 0	0 0 0	0 0 0	9 22 6	34 20 8
Streptomyces	1 4 0	16 13 6	0 0 0	15 9 4	0 0 0	0 0 0	0 0 0	0 4 1	0 0 4	0 0 0	3 3 1	0 0 0	2 1 9	0 0 0	0 0 0	0 0 0	0 0 0	0 0 0	0 0 1	5 10 0	0 5 6	4 8 0	3 1 1	0 0 0	0 0 0	0 0 0	37 51 17	0 0 0	5 7 2	0 0 0	0 0 0	0 0 0	0 0 0	0 0 0	0 0 0	0 0 0	0 0 0	14 16 10	21 51 14	0 0 0	0 0 0	4 5 13	0 0 0	0 0 0	0 0 0	2 2 2	22 13 7	0 0 0	0 0 1
Sulfolobus	0 0 0	0 0 0	1 2 0	0 0 1	4 8 5	1 0 1	0 1 0	0 0 0	0 0 0	2 15 1	0 0 0	0 0 0	0 0 0	2 1 2	0 0 1	1 7 0	0 0 0	0 0 0	82 45 18	0 0 0	0 0 0	0 0 0	0 0 0	11 9 2	0 0 0	5 9 1	0 0 0	0 0 0	0 0 0	0 0 2	1 1 0	3 6 3	1 0 0	1 1 0	14 10 2	1 4 3	1 3 0	0 0 0	0 0 0	5 1 2	0 0 0	0 0 0	0 0 0	0 0 0	24 21 2	0 0 0	0 0 0	0 4 3	4 2 1
Thermoanaerobacter	0 0 0	0 0 0	2 2 0	0 1 0	8 12 3	0 0 1	3 3 0	0 0 0	0 0 0	8 12 0	0 0 0	0 0 0	0 0 0	8 7 0	0 2 1	0 3 0	1 0 0	0 0 0	88 54 9	1 0 0	0 0 0	0 0 0	1 1 0	2 6 0	0 0 0	1 4 0	0 0 0	2 0 2	0 0 1	1 1 0	4 4 0	3 3 0	2 1 2	0 2 0	7 12 0	1 2 1	12 5 0	0 0 0	0 0 0	5 7 2	0 0 0	0 0 0	0 0 0	0 0 0	3 12 0	0 0 0	0 0 0	0 6 0	1 2 1
Thermococcus	0 0 0	0 0 0	1 3 0	3 1 0	4 6 2	0 1 2	3 2 0	2 1 1	0 0 2	2 1 0	1 0 0	0 0 0	0 0 3	3 0 0	0 0 1	1 9 0	1 2 0	0 1 1	10 5 3	4 9 2	0 0 3	0 0 0	1 4 2	1 1 0	0 0 1	2 1 0	0 0 1	1 1 1	11 13 3	0 0 1	5 2 1	2 1 0	3 1 1	1 0 0	6 3 2	2 5 4	8 8 1	0 2 1	1 0 3	1 4 3	0 0 0	0 0 4	0 0 0	3 0 2	39 42 52	1 1 2	0 1 1	1 2 2	2 4 3
Thermotoga	0 0 1	0 0 0	0 2 0	1 0 0	11 11 5	6 2 0	5 8 1	0 1 0	0 0 0	3 3 0	0 0 0	0 0 0	0 0 1	2 2 1	0 0 0	0 8 0	1 4 0	0 0 0	12 9 12	1 0 0	0 0 0	0 1 0	0 2 1	0 0 0	0 0 0	1 1 0	0 0 0	1 0 1	3 2 0	2 1 0	2 0 0	0 2 3	15 4 1	2 5 2	4 1 0	6 6 0	21 15 0	0 0 1	0 0 0	3 1 4	1 0 0	0 0 1	1 0 0	1 0 0	0 2 1	0 0 1	0 0 0	0 2 1	2 4 3
Vibrio	0 0 0	0 0 0	1 1 0	0 0 0	21 19 9	4 5 1	5 7 2	0 0 0	1 0 0	2 1 0	0 0 1	0 0 1	0 0 5	3 0 2	1 2 1	3 5 0	7 1 2	3 5 0	6 2 10	11 9 0	0 0 1	0 0 0	3 3 1	0 0 0	9 5 1	2 2 0	0 0 0	8 7 1	2 0 2	7 10 0	8 1 3	21 32 5	2 0 0	0 5 1	1 1 0	1 1 2	2 0 3	1 1 1	1 2 3	7 7 4	10 12 0	2 2 3	6 5 1	0 1 0	5 2 0	0 0 0	0 0 1	2 3 2	83 105 23
Wolbachia	0 0 0	0 0 0	0 3 0	0 0 0	18 12 4	0 0 0	1 8 0	0 0 0	0 0 0	10 13 0	0 0 0	0 0 0	0 0 0	18 7 2	0 3 1	0 5 1	0 0 0	0 0 0	75 27 4	0 0 0	0 0 0	0 0 0	0 0 1	13 13 0	0 0 0	16 18 0	0 0 0	0 0 0	0 0 0	1 4 0	4 0 0	8 11 0	0 2 0	1 4 1	7 2 0	6 4 0	0 1 0	0 0 0	0 0 0	9 13 0	0 0 0	0 0 0	1 0 0	0 0 0	0 0 0	0 0 0	0 0 0	8 21 0	1 2 1
Xanthomonas	12 11 10	0 0 2	0 2 0	6 4 0	2 1 0	1 1 1	0 0 0	8 15 0	24 13 0	0 0 0	14 13 5	4 4 1	18 13 9	0 0 0	0 0 0	0 1 0	2 1 3	3 2 0	0 0 0	9 13 1	37 31 2	2 7 0	4 4 0	0 0 1	0 0 0	0 0 0	0 0 0	2 3 2	3 2 1	0 0 0	0 0 0	0 0 0	0 0 0	0 2 0	0 0 0	1 1 0	0 0 0	5 4 3	17 25 3	1 0 1	0 3 0	57 54 6	0 0 0	1 0 0	0 0 0	8 11 3	7 5 0	0 0 0	3 3 1
Yersinia	0 0 0	0 0 0	0 1 0	0 0 0	3 3 4	4 1 0	0 1 0	0 0 0	0 0 0	0 2 0	0 0 0	1 2 0	0 1 2	0 0 0	1 0 0	0 0 0	3 2 0	3 5 0	5 1 1	2 0 0	0 0 0	0 0 0	4 4 0	4 1 0	11 8 2	0 1 0	0 0 0	2 1 2	3 1 0	4 3 0	2 0 1	3 7 1	0 1 1	1 0 1	0 0 0	2 3 0	1 0 2	0 0 1	1 0 0	3 1 0	17 6 2	2 0 1	6 0 0	0 0 0	1 0 0	0 0 1	0 0 0	2 0 0	34 17 2
[truncated: 13 more columns]
